# Supplementary material for: Methylsulfonylmethane ameliorates metabolic-associated fatty liver disease by restoring autophagy flux via AMPK/mTOR/ULK1 signaling pathway
Source: Front Pharmacol. 2023 Nov 30;14:1302227. doi: 10.3389/fphar.2023.1302227 (PMC10720622; doi:10.3389/fphar.2023.1302227)
Supplement: Supplementary file 2 [file DataSheet1.XLSX]

## Sheet: Fig 1B
	WB-Ubiquitin								WB-p62
	MSM(mM)	0	0	50	100	200			MSM(mM)	0	0	50	100	200
	PA(μM)	0	500	500	500	500			PA(μM)	0	500	500	500	500
		0.912735	0.814115	0.953668	0.908285	0.941105				1.16267	1.14193	1.15674	0.966852	0.964718
		0.994775	1.15606	1.23772	1.16713	1.19087				0.856852	0.975442	1.26776	1.15705	1.14769
		1.09249	1.27922	1.26193	1.02905	1.01306				0.980482	0.986913	1.10133	1.06659	0.914297

## Sheet: Fig 1D
	WB-Ubiquitin								WB-Ubiquitin
	MSM(mM)	0	0	50	100	200			MSM(mM)	0	0	50	100	200
	PA(μM)	0	500	500	500	500			PA(μM)	0	500	500	500	500
		0.954825	4.85216	3.35677	3.59258	3.74493				0.81632	17.5196	18.5859	14.13	5.2098
		1.11677	4.78941	4.65372	4.00192	3.04221				0.92423	17.4636	12.8811	13.291	5.4132
		0.928403	5.03661	4.52736	3.66808	2.77315				1.25945	18.9423	14.394	12.7887	8.20689

## Sheet: Fig 1F
	CTCF of Ubiquitin/p62 colocalization
	Ubiquitin						p62
	PBS		MSM				PBS		MSM
	BSA	PA	BSA	PA			BSA	PA	BSA	PA
	0.983483	10.0565	1.22638	3.70148			0.508753	11.8398	1.26772	6.01349
	0.609036	9.88995	0.766667	2.93381			0.432733	12.6667	1.14801	4.74463
	0.842566	10.9402	1.07037	1.72131			0.542263	12.131	2.05826	2.71822
	0.893943	10.7319	0.891006	1.46704			2.04353	12.0846	1.0255	7.28173
	1.32071	10.1386	2.13934	4.30231			0.723681	13.8675	0.992379	7.03218
	0.964887	10.8449	0.920353	2.93074			1.02961	12.1205	0.781874	4.74613
	1.43997	9.01742	1.72673	2.37651			0.30944	13.1878	0.521095	3.81535
	0.614027	10.9337	1.16313	4.29996			0.176309	12.8381	0.63037	7.01316
	1.55889	11.2262	1.60927	4.26406			2.81419	12.4676	0.467122	6.95647
	0.772484	9.96661	1.6491	3.69383			1.4195	11.3294	1.42561	6.00273

## Sheet: Fig 2B
		WB-LC3									WB-p62
	MSM(mM)	0	0	0	0	100	100			MSM(mM)	0	0	0	0	100	100
	Baf A1(nM)	0	100	0	100	0	100			Baf A1(nM)	0	100	0	100	0	100
	PA(μM)	0	0	500	500	500	500			PA(μM)	0	0	500	500	500	500
		0.945902	3.07407	3.36383	3.23415	1.86783	3.00339				1.26408	3.56523	4.45607	2.13112	1.73918	3.13708
		0.963133	2.86063	3.16017	3.05293	1.83694	3.12527				1.03452	3.47491	3.44048	4.1086	2.42673	3.58979
		1.09096	3.07239	4.02821	4.95059	1.62932	3.24425				0.701399	5.01774	4.1085	5.58436	2.25089	4.18929

## Sheet: Fig 2D
	CTCF of LC3-GFP
	PBS				MSM
	BSA		PA		BSA		PA
	DMSO	BafA1	DMSO	BafA1	DMSO	BafA1	DMSO	BafA1
	0.803767	8.15488	13.1303	10.3786	0.891882	12.2434	3.38487	13.2997
	0.5605	8.9649	13.847	9.4761	1.2212	12.084	4.3334	8.0323
	0.354719	9.79649	10.1591	10.7451	0.579359	7.61942	4.49201	12.3172
	1.02135	11.31	10.6314	11.1628	1.18659	11.8105	4.22068	13.7864
	1.51494	13.8279	15.2931	10.9525	0.843434	7.77178	4.70033	11.7829
	1.74469	10.4731	10.1436	10.4899	1.11571	9.95077	3.97673	11.8394

## Sheet: Fig 2F
	CTCF of LC3/LAMP colocalization
	PBS		MSM
	BSA	PA	BSA	PA
	0.912013	0.586761	0.820485	0.725688
	0.987197	0.637428	0.990466	1.05584
	0.745301	0.501771	0.836829	0.947971
	1.06238	0.805775	0.858077	0.791065
	0.864615	0.304004	0.972487	0.812313
	1.42849	0.428221	0.964315	0.558976

## Sheet: Fig 3B
	GTT: Area under curve (g/mL*min)
	LFD	HFD PBS	HFD 200mg/Kg MSM	HFD 400 mg/Kg MSM
	20.09	52.01	32.9	32.62
	17.7	46.54	28.74	33.36
	17.59	30.77	29.13	30.41
	20.23	45.71	38.49	28.43
	20.5	33.34	28.11	26.14

## Sheet: Fig 3D
	ITT: Area under curve (g/mL*min)
	LFD	HFD PBS	HFD 200mg/Kg MSM	HFD 400 mg/Kg MSM
	10.98	29.04	22.75	20.4
	9.52	24.4	20.11	17.5
	12.2	19.82	20.75	18.45
	10.98	22.31	20.4	18.08
	11.82	27.73	21.22	13.26

## Sheet: Fig 4B
	Food intake
	HFD PBS	HFD 200mg/Kg MSM	HFD 400 mg/Kg MSM
	0.078882	0.073348	0.071341
	0.072804	0.067238	0.070497
	0.078859	0.074953	0.087575
	0.087189	0.070504	0.071544
	0.087194	0.085192	0.078101
	0.079859	0.088133	0.068191
	0.078687	0.063333	0.076455
	0.078749	0.077568	0.076984
	0.082184	0.076011	0.086516
	0.075046	0.069156	0.063559

## Sheet: Fig 4D
	Liver weight(g)
	LFD	HFD PBS	HFD 200mg/Kg MSM	HFD 400 mg/Kg MSM
	1.2236	3.6296	1.4149	1.5896
	1.3379	2.228	1.909	1.3569
	1.3344	2.3436	2.0573	1.1658
	1.246	2.0697	2.018	1.5673
	1.2366	1.9683	1.1607	1.1567

[truncated: 20 more sheets: Fig 4E, Fig 4F, Fig 4G, Fig 4I, Fig 4J, Fig 4K, Fig 5B, Fig 5D, Fig 5F, Fig 5H, Fig 6B, Fig 6D, Fig 6F, Fig 6H, Fig 6L, Fig 6J, Fig7B, Fig7D, Fig7F, Fig7H]
