# Supplementary material for: Methylsulfonylmethane ameliorates metabolic-associated fatty liver disease by restoring autophagy flux via AMPK/mTOR/ULK1 signaling pathway
Source: Front Pharmacol. 2023 Nov 30;14:1302227. doi: 10.3389/fphar.2023.1302227 (PMC10720622; doi:10.3389/fphar.2023.1302227)
Supplement: Supplementary file 3 [file DataSheet2.XLSX]

## Sheet: Fig S1
		WST-8
	MSM(mM)	0	50	100	200	400
		100.185	100.135	101.195	101.549	93.0651
		101.246	102.306	100.943	102.205	91.5502
		98.5693	97.1554	100.185	95.8929	88.8739

## Sheet: Fig S2
	p62 mRNA
	BSA	MSM	PA	PA+MSM
	0.667	0.602	5.639	5.474
	1.116	0.77	5.333	4.904
	1.217	1.143	6.516	8.02

## Sheet: Fig S3
	GTT: Area under curve (g/mL*min)					ITT: Area under curve (g/mL*min)
	LFD PBS	LFD 200mg/Kg MSM	LFD 400 mg/Kg MSM			LFD PBS	LFD 200mg/Kg MSM	LFD 400 mg/Kg MSM
	25.18	22.54	22.24			9.09	10.92	6.8
	21.15	21.48	21.18			11.09	9.5	9.53
	21.91	21.54	21.94			8.17	9.34	9.32
	18.48		22.25			8.17		8.19

## Sheet: Fig S4
	Col1a1 mRNA					Emr1 mRNA					Tnfa mRNA
	LFD	HFD	HFD+MSM			LFD	HFD	HFD+MSM			LFD	HFD	HFD+MSM
	0.431163	5.64945	1.08494			1.18195	1.83896	0.879254			0.504047	3.34185	0.739943
	1.19171	4.74648	0.597529			1.20866	1.88604	0.52557			0.991131	2.31879	1.48693
	1.16009	3.92819	1.35218			0.902156	2.00116	0.739725			1.32512	2.76662	0.457228
	1.55458	3.41928	0.526613			0.859236	1.42199	0.741533			0.656637	1.65404	0.600015
	0.662453	1.04644	0.230816			0.848003	1.83408	0.520067			1.52306	1.08125	0.597782
	Tgfb1 mRNA					IL-1b mRNA					IL-6 mRNA
	LFD	HFD	HFD+MSM			LFD	HFD	HFD+MSM			LFD	HFD	HFD+MSM
	0.683645	3.08537	1.40167			1.47826	2.8256	0.54889			1.70834	5.72148	1.08624
	0.798961	2.26433	1.49056			1.1541	2.95104	1.01035			0.447278	1.81238	2.26327
	1.28559	2.83836	1.43132			0.58657	1.43193	0.920974			0.5594	5.26339	0.490211
	1.19339	2.1464	1.10965			0.394161	3.12561	0.605856			0.798908	3.19568	0.599002
	1.03841	2.7006	1.09846			1.38691	1.90376	0.401401			1.48607	8.12106	0.935442

## Sheet: Fig S5B
	WB-p-AMPK/AMPK
MSM(mM)	0	20	50	100	200
	1.05324	1.6487	1.71724	1.66506	2.55149
	0.896146	1.80101	1.98489	2.50117	2.83119
	1.05062	1.28906	1.72474	2.51192	2.40208

## Sheet: Fig S5D
	WB-p-AMPK/AMPK
	100 mM MSM
Time(h)	0	3	6	9
	1.30645	1.76661	2.25447	3.62998
	0.927977	1.64793	2.37243	3.41202
	0.765575	1.73455	2.17219	2.95461

## Sheet: Fig S6B
	WB-p-S6K/S6K
MSM(mM)	0	20	50	100	200
	1.02964	0.825591	0.806201	0.695536	0.460386
	1.03316	0.91094	0.764904	0.489125	0.383373
	0.937202	0.891056	0.971624	0.721086	0.505153

## Sheet: Fig S6D
	WB-p-S6K/S6K
	100 mM MSM
Time(h)	0	3	6	9
	0.980384	0.837868	0.703603	0.676812
	1.04947	0.879809	0.75113	0.698189
	0.970147	0.891671	0.700457	0.606858

## Sheet: Fig S7B
	WB-p-ULK1/ULK1
MSM(mM)	0	20	50	100	200
	0.879609	1.47292	1.82978	1.93086	2.25329
	1.1645	1.19011	1.66257	1.94374	2.17564
	0.955893	1.85054	2.1424	2.13178	2.50065

## Sheet: Fig S7D
	WB-p-ULK1/ULK1
	100 mM MSM
Time(h)	0	3	6	9
	1.00693	1.32115	1.5852	1.55609
	1.10269	1.22545	1.35307	1.97009
	0.890383	1.3483	1.55479	1.94979
